# Supplementary material for: RNA-seq in grain unveils fate of neo- and paleopolyploidization events in bread wheat (Triticum aestivum L.)
Source: Genome Biol. 2011 Dec 2;12(12):R119. doi: 10.1186/gb-2011-12-12-r119 (PMC3334614; doi:10.1186/gb-2011-12-12-r119)
Supplement: Additional file 1 — Supplemenraty tables. To support the use of the provided RNA-seq data, we provide eleven supplementary tables. Table S1: RNA-sequence quality and coverage features. Table S2: information on the 37,695 wheat sequence clusters. Table S3: the 17,881 homologs between wheat and Brachypodium/rice/sorghum/maize genomes. Table S4: the heterologous bread wheat expression map. Table S5: the SSCP analysis. Table S6: Brachypodium heat maps. Table S7: GO classification. Table S8: transcription factor data. Table S9: wheat Affymetrix experiment data. Table S10: the starch pathway analysis. Table S11: the structural/functional shuffling model. The provided supplementary tables provide access to the raw data (gene name, sequence, position, function, expression and statistical data) of the results detailed in the article. [file gb-2011-12-12-r119-S1.ZIP]

Archive with 1 entries (1 files):
- JSalse et al 2011 Gen. Biol. Add_File_revised_final.xls
